# Supplementary material for: Evaluation of a Telehealth Paediatric Asthma and Allergy Clinic Patient Follow-Up During the COVID-19 Pandemic
Source: Children (Basel). 2024 Dec 11;11(12):1507. doi: 10.3390/children11121507 (PMC11674270; doi:10.3390/children11121507)
Supplement: Supplementary file 1 [file children-11-01507-s001.zip]

Archive with 1 entries (1 files):
- children-3342326-supplementary.pdf
